# Supplementary material for: Evaluation of Human Mesenchymal Stromal Cells as Carriers for the Delivery of Oncolytic HAdV-5 to Head and Neck Squamous Cell Carcinomas
Source: Viruses. 2023 Jan 13;15(1):218. doi: 10.3390/v15010218 (PMC9864513; doi:10.3390/v15010218)
Supplement: Supplementary file 1 [file viruses-15-00218-s001.zip]

Archive with 1 entries (1 files):
- viruses-2103392-supplementary.pdf
